# Supplementary material for: Age-Related Dietary Habits and Blood Biochemical Parameters in Patients with and without Steatosis—MICOL Cohort
Source: Nutrients. 2023 Sep 19;15(18):4058. doi: 10.3390/nu15184058 (PMC10534690; doi:10.3390/nu15184058)
Supplement: Supplementary file 1 [file nutrients-15-04058-s001.zip]

Archive with 1 entries (1 files):
- nutrients-2573497-supplementary.pdf
